# Supplementary material for: Genomic and Pathogenic Characterization of an Extensively Drug‐Resistant Avian Pathogenic Escherichia coli Strain
Source: Transbound Emerg Dis. 2026 May 14;2026:4233989. doi: 10.1155/tbed/4233989 (PMC13173369; doi:10.1155/tbed/4233989)
Supplement: Supplementary file 2 — Supporting Information 2 Supplementary data1, Supplementary data2, Supplementary data3. [file TBED-2026-4233989-s001.xls]

## Sheet: Sheet1
Supplementary data1	references genome informationgs
Supplementary data2	antibiotic resistance genes
Supplementary data3	virulence factors genes

## Sheet: Supplementary data1
No.	BioSample Accession	Sample Name	SRA Accession	Organism	Strain	Genotype	Host	Isolation Source	Collection Date	Geographic Location	Collected By	Other Key Attributes
1	SAMN47304511	2025BV-00050	SRS24324263	Escherichia coli	2025BV-00050 (isolate)	ST48_ecoli_achtman_4	Homo sapiens	urine	2025	USA	SC	Sample type: Whole organism; Sequenced by: South Carolina Department of Public Health
2	SAMN40074349	BD_EC_DUCK_03	SRS20640679	Escherichia coli	BD_EC_DUCK_03	ST48	duck	cloacal swab	2023-10-28	Bangladesh: Chattogram	Mishuk Shaha	Source type: animal; Animal environment: House-hold; Purpose of sampling: Isolation of multidrug resistance Escherichia coli from duck
3	SAMN40074347	BD_EC_DUCK_01	SRS20640677	Escherichia coli	BD_EC_DUCK_01	ST48	duck	cloacal swab	2023-08-18	Bangladesh: Chattogram	Mishuk Shaha	Source type: animal; Animal environment: House-hold; Purpose of sampling: Isolation of multidrug resistance Escherichia coli from duck
4	SAMN41461514	ECO249	-	Escherichia coli	ECO249	ST48	Homo sapiens	intensive care unit	2020-02-21	United Kingdom: Aberdeen	Aberdeen Royal Infirmary	Host disease: bacteraemia; Latitude and longitude: 57.09 N 2.08 W
5	SAMN41461453	ECO103	-	Escherichia coli	ECO103	ST48	Homo sapiens	intensive care unit	2014-05-22	United Kingdom: Aberdeen	Aberdeen Royal Infirmary	Host disease: bacteraemia; Latitude and longitude: 57.09 N 2.08 W
6	SAMN42150967	200703_M06578.19-NOV-PHT_S27	SRS21834171	Escherichia coli	Ecoli48_1	ST48	Homo sapiens	urine	2019	Norway	-	Sample type: Cell culture
7	SAMN44290123	TB-USP-NDM5	-	Escherichia coli	TB-USP-NDM5	ST48	-	animal gut	2024-04-26	Brazil: Sorocaba	-	Environmental context: urban/zoo; Isolation and growth condition: MaConkey 37 C overnight; Number of replicons: 1; Reference for biomaterial: Genome report; Keywords: GSC:MIxS;MIGS:6.0
8	SAMN41064044	AUSMDU00034796	SRS21109201	Escherichia coli	AUSMDU00034796	ST48	Homo sapiens	human	2019	Australia: Victoria	MDU-PHL	Serotype: O151/O118:H11; Host disease: missing; Latitude and longitude: missing
9	SAMN32902946	2203446	-	Escherichia coli	2203446	ecoli:ST48	pig	Feces swab	2019-01-16	Netherlands	University of Antwerp	Host disease: NA; Latitude and longitude: 52.848781 N 5.838421 E
10	SAMN32902904	2202980	-	Escherichia coli	2202980	ecoli:ST48	pig	Feces swab	2018-11-07	Netherlands	University of Antwerp	Host disease: NA; Latitude and longitude: 52.848781 N 5.838421 E
11	SAMN32902901	2202888	-	Escherichia coli	2202888	ecoli:ST48	Broiler	Feces swab	2018-10-25	Netherlands	University of Antwerp	Host disease: NA; Latitude and longitude: 52.848781 N 5.838421 E
12	SAMN33450454	2SOBe24c	-	Escherichia coli	2SOBe24c	ST48	-	outflow from WWTP	2021-04-20	Czech Republic	Davidova Gerzova	Source type: other; Purpose of sampling: epidemiological monitoring; FAB: [F1:A1:B20]; Isolation number: num_24c; Serotype: O8:H30
13	SAMN33450453	2SOBe23c	-	Escherichia coli	2SOBe23c	ST48	-	outflow from WWTP	2021-04-20	Czech Republic	Davidova Gerzova	Source type: other; Purpose of sampling: epidemiological monitoring; FAB: [F1:A1:B20]; Isolation number: num_23c; Serotype: O8:H30
14	SAMN33450203	1SIBe27cef	-	Escherichia coli	1SIBe27cef	ST48	-	inflow to WWTP	2020-08-20	Czech Republic	Davidova Gerzova	Source type: other; Purpose of sampling: epidemiological monitoring; FAB: [F-:A-:B-]; Isolation number: num_27c; Serotype: O30:H11
15	SAMN20934287	MS15047	SRS15479489	Escherichia coli	MS15047	ST48	Homo sapiens	CSF	missing	Sweden	Annelie Brauner	Host disease: Meningitis; Latitude and longitude: missing
32	SAMN18877290	PD7	-	Escherichia coli	PD7	ST48	Pig	Rectal Swab	2017-09-01	Cuba: Calimete	-	Subsource note: Post-weaning piglet; Sample type: pure culture
33	SAMN26553893	ST48 B18:H11	SRS12233618	Escherichia coli	ST48 B18:H11 (isolate: FF1570)	-	-	Fecal swab	2019-01-01	Australia: South Australia	Macquarie University	Pathotype: Non-pathogenic; Serotype: B18:H11; Latitude and longitude: 34.915450 S 138.607578 E
34	SAMN26553892	ST48 O4:H26	SRS12233615	Escherichia coli	ST48 O4:H26 (isolate: FF1570)	-	-	Fecal swab	2019-01-01	Australia: South Australia	Macquarie University	Pathotype: Non-pathogenic; Serotype: O4:H26; Latitude and longitude: 34.915450 S 138.607578 E
41	SAMN14096483	ST48(ST10 Cplx)	SRS6141523	Escherichia coli	ST48(ST10 Cplx) O4:H26	-	Pteropus poliocephalus	Feces - Captivity	2019	Australia	-	Sample type: Single cel

## Sheet: Supplementary data2
#gene_ID	ARO_accession	ARO_name	Resistance	Resistance Mechanism	CARD_target_id	E-value	Percent-identity	Query-cover	score	Location	SDLYRA415	2202980	2202888	2025BV-00050	2SOBe24c	2SOBe23c	1SIBe27cef	MS15047	BD_EC_DUCK_03	PD7	ST48-B18H11	ST48-O4H26	BD_EC_DUCK_01	ST48-ST10-Cplx-O4H26	ECO249	ECO103	Ecoli48_1	TB-USP-NDM5	AUSMDU00034796	2203446
GE000132	ARO:3000074	emrB	fluoroquinolone antibiotic	antibiotic efflux	gb|AAC75733.1|ARO:3000074|emrB	7.4e-290	100	100	989	chromosome	Have	Have	Have	Have	Have	Have	Have	Have	Have	Have	Have	Have	Have	Have	Have	Have	Have	Have	Have	Have
GE000133	ARO:3000027	emrA	fluoroquinolone antibiotic	antibiotic efflux	gb|BAA16547.1|ARO:3000027|emrA	1.5e-205	99.74	100	709	chromosome	Have	Have	Have	Have	Have	Have	Have	Have	Have	Have	Have	Have	Have	Have	Have	Have	Have	Have	Have	Have
GE000134	ARO:3000516	emrR	fluoroquinolone antibiotic	antibiotic efflux	gb|AAC75731.1|ARO:3000516|emrR	5.1e-97	100	100	347	chromosome	Have	Have	Have	Have	Have	Have	Have	Have	Have	Have	Have	Have	Have	Have	Have	Have	Have	Have	Have	Have
GE000317	ARO:3000491	acrD	aminoglycoside antibiotic	antibiotic efflux	gb|BAA16344.1|ARO:3000491|acrD	0.0e+00	99.9	100	1979	chromosome	Have	Have	Have	Have	Have	Have	Have	Have	Have	Have	Have	Have	Have	Have	Have	Have	Have	Have	Have	Have
GE000361	ARO:3004611	Escherichia coli ampC1 beta-lactamase	cephalosporin;penam	antibiotic inactivation	gb|CBJ02047.1|ARO:3004611|Ecol_ampC1_BLA	8.9e-260	100	100	889	chromosome	Have	Have	Have	Have	Have	Have	Have	Have	Have	Have	Have	Have	Have	Have	Have	Have	Have	Have	Have	Have
GE000417	ARO:3000833	evgS	fluoroquinolone antibiotic;macrolide antibiotic;penam;tetracycline antibiotic	antibiotic efflux	gb|AAC75429.1|ARO:3000833|evgS	0.0e+00	99.66	100	2337	chromosome	Have	Have	Have	Have	Have	Have	Have	Have	Have	Have	Have	Have	No	Have	Have	Have	Have	Have	Have	Have
GE000418	ARO:3000832	evgA	fluoroquinolone antibiotic;macrolide antibiotic;penam;tetracycline antibiotic	antibiotic efflux	gb|BAB36671.1|ARO:3000832|evgA	1.3e-112	100	100	399	chromosome	Have	Have	Have	Have	Have	Have	Have	Have	Have	Have	Have	Have	No	Have	Have	Have	Have	Have	Have	Have
GE000419	ARO:3000206	emrK	tetracycline antibiotic	antibiotic efflux	gb|BAA11236.1|ARO:3000206|emrK	9.8e-194	100	90.7	670	chromosome	Have	Have	Have	Have	Have	Have	Have	Have	Have	Have	Have	Have	No	Have	Have	Have	Have	Have	Have	Have
GE000420	ARO:3000254	emrY	tetracycline antibiotic	antibiotic efflux	gb|BAA11237.1|ARO:3000254|emrY	1.7e-286	99.41	100	978	chromosome	Have	Have	Have	Have	Have	Have	Have	Have	Have	Have	Have	Have	No	Have	Have	Have	Have	Have	Have	No
GE000581	ARO:3003578	PmrF	peptide antibiotic	antibiotic target alteration	gb|AAC75314.1|ARO:3003578|PmrF	1.6e-181	99.69	100	629	chromosome	Have	Have	Have	Have	Have	Have	Have	Have	Have	Have	Have	Have	Have	Have	Have	Have	Have	Have	Have	Have
GE000624	ARO:3003952	YojI	peptide antibiotic	antibiotic efflux	gb|AAC75271.1|ARO:3003952|YojI	4.8e-311	100	100	1060	chromosome	Have	Have	Have	Have	Have	Have	Have	Have	Have	Have	Have	Have	Have	Have	Have	Have	Have	Have	Have	Have
GE000756	ARO:3000828	baeR	aminocoumarin antibiotic;aminoglycoside antibiotic	antibiotic efflux	gb|BAA15935.1|ARO:3000828|baeR	6.2e-138	100	100	484	chromosome	Have	Have	Have	Have	Have	Have	Have	Have	Have	Have	Have	Have	Have	Have	Have	Have	Have	Have	Have	Have
GE000757	ARO:3000829	baeS	aminocoumarin antibiotic;aminoglycoside antibiotic	antibiotic efflux	gb|BAA15934.1|ARO:3000829|baeS	5.4e-271	100	100	927	chromosome	Have	Have	Have	Have	Have	Have	Have	Have	Have	Have	Have	Have	Have	Have	Have	Have	Have	Have	Have	Have
GE000759	ARO:3000794	mdtC	aminocoumarin antibiotic	antibiotic efflux	gb|AAC75137.1|ARO:3000794|mdtC	0.0e+00	99.9	100	1918	chromosome	Have	Have	Have	Have	Have	Have	Have	Have	Have	Have	Have	Have	Have	Have	Have	Have	Have	Have	Have	Have
GE000760	ARO:3000793	mdtB	aminocoumarin antibiotic	antibiotic efflux	gb|AAC75136.1|ARO:3000793|mdtB	0.0e+00	100	100	1908	chromosome	Have	Have	Have	Have	Have	Have	Have	Have	Have	Have	Have	Have	Have	Have	Have	Have	Have	Have	Have	Have
GE000761	ARO:3000792	mdtA	aminocoumarin antibiotic	antibiotic efflux	gb|AAC75135.2|ARO:3000792|mdtA	1.2e-214	98.55	91.21	740	chromosome	Have	Have	Have	Have	Have	Have	Have	Have	Have	Have	Have	Have	Have	Have	Have	Have	Have	Have	Have	Have
GE000805	ARO:3003577	ugd	peptide antibiotic	antibiotic target alteration	gb|AAC75089.1|ARO:3003577|ugd	3.6e-220	99.74	100	758	chromosome	Have	Have	Have	Have	Have	Have	Have	Have	Have	Have	Have	Have	Have	Have	Have	Have	Have	Have	Have	Have
GE000890	ARO:3004039	Escherichia coli emrE	macrolide antibiotic	antibiotic efflux	gb|CAA77936.1|ARO:3004039|Ecol_emrE	7.7e-59	98.18	100	220	chromosome	Have	No	No	No	Have	Have	No	No	No	No	No	No	No	No	Have	No	No	No	No	No
GE001323	ARO:3000263	marA	carbapenem;cephalosporin;cephamycin;disinfecting agents and antiseptics;fluoroquinolone antibiotic;glycylcycline;monobactam;penam;penem;phenicol antibiotic;rifamycin antibiotic;tetracycline antibiotic	antibiotic efflux;reduced permeability to antibiotic	gb|BAA15221.2|ARO:3000263|marA	5.9e-71	100	100	260	chromosome	Have	Have	Have	Have	Have	Have	Have	Have	Have	Have	Have	Have	Have	Have	Have	Have	Have	Have	Have	Have
GE001622	ARO:3000676	H-NS	cephalosporin;cephamycin;fluoroquinolone antibiotic;macrolide antibiotic;penam;tetracycline antibiotic	antibiotic efflux	gb|BAB35162.1|ARO:3000676|H-NS	2.8e-58	100	100	218	chromosome	Have	Have	Have	Have	Have	Have	Have	Have	Have	Have	Have	Have	Have	Have	No	Have	Have	Have	Have	Have
GE001769	ARO:3001216	mdtH	fluoroquinolone antibiotic	antibiotic efflux	gb|AAC74149.2|ARO:3001216|mdtH	6.3e-228	100	100	783	chromosome	Have	Have	Have	Have	Have	Have	Have	Have	Have	Have	Have	Have	Have	Have	Have	Have	Have	Have	Have	Have
GE001781	ARO:3001329	mdtG	fosfomycin	antibiotic efflux	gb|ABV18113.1|ARO:3001329|mdtG	1.8e-225	100	100	775	chromosome	Have	Have	Have	Have	Have	Have	Have	Have	Have	Have	Have	Have	Have	Have	Have	Have	Have	Have	Have	Have
GE001921	ARO:3003950	msbA	nitroimidazole antibiotic	antibiotic efflux	gb|AAC74000.1|ARO:3003950|msbA	0.0e+00	100	100	1095	chromosome	Have	Have	Have	Have	Have	Have	Have	Have	Have	Have	Have	Have	Have	Have	Have	Have	Have	Have	Have	Have
GE001995	ARO:3001328	Escherichia coli mdfA	disinfecting agents and antiseptics;tetracycline antibiotic	antibiotic efflux	gb|AFH35853.1|ARO:3001328|Ecol_mdfA	4.5e-221	97.07	100	761	chromosome	Have	Have	Have	Have	Have	Have	Have	Have	Have	Have	Have	Have	Have	Have	Have	Have	Have	Have	Have	Have
GE002176	ARO:3003841	kdpE	aminoglycoside antibiotic	antibiotic efflux	gb|AAC73788.1|ARO:3003841|kdpE	1.6e-127	100	100	449	chromosome	Have	Have	Have	Have	Have	Have	Have	Have	Have	Have	Have	Have	No	Have	Have	Have	Have	Have	Have	Have
GE002420	ARO:3004043	Escherichia coli acrA	cephalosporin;disinfecting agents and antiseptics;fluoroquinolone antibiotic;glycylcycline;penam;phenicol antibiotic;rifamycin antibiotic;tetracycline antibiotic	antibiotic efflux	gb|AAC73565.1|ARO:3004043|Ecol_acrA	1.0e-217	100	100	750	chromosome	Have	Have	Have	Have	Have	Have	Have	Have	Have	Have	Have	Have	Have	Have	Have	Have	Have	Have	Have	Have
GE002421	ARO:3000216	acrB	cephalosporin;disinfecting agents and antiseptics;fluoroquinolone antibiotic;glycylcycline;penam;phenicol antibiotic;rifamycin antibiotic;tetracycline antibiotic	antibiotic efflux	gb|AAC73564.1|ARO:3000216|acrB	0.0e+00	100	100	1990	chromosome	Have	Have	Have	Have	Have	Have	Have	Have	Have	Have	Have	Have	Have	Have	Have	Have	Have	Have	Have	Have
GE002506	ARO:3004612	Escherichia coli ampH beta-lactamase	cephalosporin;penam	antibiotic inactivation	gb|BAJ42218.1|ARO:3004612|Ecol_ampH_BLA	4.5e-223	99.48	100	767	chromosome	Have	Have	Have	Have	Have	Have	Have	Have	Have	Have	Have	Have	Have	Have	Have	Have	Have	Have	Have	Have
GE002906	ARO:3001214	mdtM	disinfecting agents and antiseptics;fluoroquinolone antibiotic;lincosamide antibiotic;nucleoside antibiotic;phenicol antibiotic	antibiotic efflux	gb|AAC77293.1|ARO:3001214|mdtM	3.4e-221	97.07	100	761	chromosome	Have	Have	Have	Have	Have	Have	Have	Have	Have	Have	Have	Have	Have	Have	Have	Have	Have	Have	Have	Have
GE003105	ARO:3006876	EC-15	cephalosporin	antibiotic inactivation	gb|WP_063610930.1|ARO:3006876|EC-15	5.4e-224	98.41	97.16	770	chromosome	Have	Have	Have	Have	Have	Have	Have	Have	Have	Have	Have	Have	Have	Have	Have	Have	Have	Have	Have	Have
GE003228	ARO:3003576	eptA	peptide antibiotic	antibiotic target alteration	gb|BAE78116.1|ARO:3003576|eptA	0.0e+00	100	100	1088	chromosome	Have	Have	Have	Have	Have	Have	Have	Have	Have	Have	Have	Have	Have	Have	Have	Have	Have	Have	Have	Have
GE003263	ARO:3003548	mdtN	disinfecting agents and antiseptics;nucleoside antibiotic	antibiotic efflux	gb|BAE78084.1|ARO:3003548|mdtN	4.3e-185	100	100	641	chromosome	Have	Have	Have	Have	Have	Have	Have	Have	Have	Have	Have	Have	Have	Have	Have	Have	Have	Have	Have	Have
GE003264	ARO:3003549	mdtO	disinfecting agents and antiseptics;nucleoside antibiotic	antibiotic efflux	gb|BAE78083.1|ARO:3003549|mdtO	0.0e+00	99.71	100	1327	chromosome	Have	Have	Have	Have	Have	Have	Have	Have	Have	Have	Have	Have	Have	Have	Have	Have	Have	Have	Have	Have
GE003265	ARO:3003550	mdtP	disinfecting agents and antiseptics;nucleoside antibiotic	antibiotic efflux	gb|BAE78082.1|ARO:3003550|mdtP	2.5e-271	100	100	928	chromosome	Have	Have	Have	Have	Have	Have	Have	Have	Have	Have	Have	Have	Have	Have	Have	Have	Have	Have	Have	Have
GE003429	ARO:3000830	cpxA	aminocoumarin antibiotic;aminoglycoside antibiotic	antibiotic efflux	gb|BAB38260.1|ARO:3000830|cpxA	5.5e-260	100	100	890	chromosome	Have	Have	Have	Have	Have	Have	Have	Have	Have	Have	Have	Have	Have	Have	Have	Have	Have	Have	Have	Have
GE003915	ARO:3000508	gadX	fluoroquinolone antibiotic;macrolide antibiotic;penam	antibiotic efflux	gb|BAE77778.1|ARO:3000508|gadX	4.1e-154	100	100	538	chromosome	Have	Have	Have	Have	Have	Have	Have	Have	Have	Have	Have	Have	Have	Have	Have	Have	Have	Have	Have	Have
GE003919	ARO:3003838	gadW	fluoroquinolone antibiotic;macrolide antibiotic;penam	antibiotic efflux	gb|ANK04027.1|ARO:3003838|gadW	1.7e-80	96.73	98.71	292	chromosome	Have	Have	Have	Have	Have	Have	Have	Have	Have	Have	Have	Have	Have	Have	Have	Have	Have	Have	Have	Have
GE003921	ARO:3000796	mdtF	fluoroquinolone antibiotic;macrolide antibiotic;penam	antibiotic efflux	gb|AAC76539.1|ARO:3000796|mdtF	0.0e+00	100	100	1942	chromosome	Have	Have	Have	Have	Have	Have	Have	Have	Have	Have	Have	Have	Have	Have	Have	Have	Have	Have	Have	Have
GE003922	ARO:3000795	mdtE	fluoroquinolone antibiotic;macrolide antibiotic;penam	antibiotic efflux	gb|BAE77781.1|ARO:3000795|mdtE	9.8e-210	100	100	723	chromosome	Have	Have	Have	Have	Have	Have	Have	Have	Have	Have	Have	Have	Have	Have	Have	Have	Have	Have	Have	Have
GE004077	ARO:3000518	CRP	fluoroquinolone antibiotic;macrolide antibiotic;penam	antibiotic efflux	gb|BAE77933.1|ARO:3000518|CRP	2.8e-118	99.52	100	418	chromosome	Have	Have	Have	Have	Have	Have	Have	Have	Have	Have	Have	Have	Have	Have	Have	Have	Have	Have	Have	Have
GE004167	ARO:3000502	AcrF	cephalosporin;cephamycin;fluoroquinolone antibiotic;penam	antibiotic efflux	gb|AAC76298.1|ARO:3000502|AcrF	2.9e-144	99.25	100	505	chromosome	Have	Have	Have	Have	Have	Have	Have	Have	Have	Have	Have	Have	Have	Have	Have	Have	Have	Have	Have	Have
GE004168	ARO:3000502	AcrF	cephalosporin;cephamycin;fluoroquinolone antibiotic;penam	antibiotic efflux	gb|AAC76298.1|ARO:3000502|AcrF	0.0e+00	99.86	100	1363	chromosome	Have	Have	Have	Have	Have	Have	Have	Have	Have	Have	Have	Have	Have	Have	Have	Have	Have	Have	Have	Have
GE004169	ARO:3000499	AcrE	cephalosporin;cephamycin;fluoroquinolone antibiotic;penam	antibiotic efflux	gb|AAC76297.1|ARO:3000499|AcrE	4.2e-213	100	100	734	chromosome	Have	Have	Have	Have	Have	Have	Have	Have	Have	Have	Have	Have	Have	Have	Have	Have	Have	Have	Have	Have
GE004170	ARO:3000656	AcrS	cephalosporin;cephamycin;disinfecting agents and antiseptics;fluoroquinolone antibiotic;glycylcycline;penam;phenicol antibiotic;rifamycin antibiotic;tetracycline antibiotic	antibiotic efflux	gb|AAC76296.1|ARO:3000656|AcrS	4.7e-124	100	100	438	chromosome	Have	Have	Have	Have	Have	Have	Have	Have	Have	Have	Have	Have	Have	Have	Have	Have	Have	Have	Have	No
GE004352	ARO:3002986	bacA	peptide antibiotic	antibiotic target alteration	gb|AAC76093.1|ARO:3002986|bacA	4.7e-150	100	100	524	chromosome	Have	Have	Have	Have	Have	Have	Have	Have	Have	Have	Have	Have	Have	Have	Have	Have	Have	Have	Have	Have
GE004375	ARO:3000237	TolC	aminocoumarin antibiotic;aminoglycoside antibiotic;carbapenem;cephalosporin;cephamycin;disinfecting agents and antiseptics;fluoroquinolone antibiotic;glycylcycline;macrolide antibiotic;penam;penem;peptide antibiotic;phenicol antibiotic;rifamycin antibiotic;tetracycline antibiotic	antibiotic efflux	gb|ACN32294.1|ARO:3000237|TolC	4.8e-270	100	100	924	chromosome	Have	Have	Have	Have	Have	Have	Have	Have	Have	Have	Have	Have	Have	Have	Have	Have	Have	Have	Have	Have
GE004509	ARO:3001917	CTX-M-55	cephalosporin	antibiotic inactivation	gb|ABI34705.1|ARO:3001917|CTX-M-55	1.2e-159	100	100	556	chromosome	Have	No	No	Have	Have	Have	Have	No	No	No	No	No	No	No	Have	Have	No	No	Have	No
GE004530	ARO:3000412	sul2	sulfonamide antibiotic;sulfone antibiotic	antibiotic target replacement	gb|AAL59753.1|ARO:3000412|sul2	1.3e-147	100	100	516	chromosome	Have	Have	Have	Have	No	No	Have	No	No	No	No	Have	Have	Have	Have	Have	Have	No	Have	No
GE004531	ARO:3002639	APH(3'')-Ib	aminoglycoside antibiotic	antibiotic inactivation	gb|ABK33456.1|ARO:3002639|APH(3&apos;&apos;)-Ib	1.2e-158	99.63	100	553	chromosome	Have	Have	No	Have	No	No	No	No	No	No	No	No	No	No	No	Have	Have	No	Have	No
GE004532	ARO:3002660	APH(6)-Id	aminoglycoside antibiotic	antibiotic inactivation	gb|AAC23556.1|ARO:3002660|APH(6)-Id	1.6e-161	99.64	100	562	chromosome	Have	Have	No	Have	No	No	No	No	No	No	No	No	No	No	No	Have	Have	No	Have	No
GE004535	ARO:3000165	tet(A)	tetracycline antibiotic	antibiotic efflux	gb|AAN06707.1|ARO:3000165|tet(A)	9.4e-224	99.5	100	770	chromosome	Have	No	No	Have	No	No	Have	No	Have	No	No	Have	Have	Have	No	No	No	Have	No	No
GE004538	ARO:3002705	floR	phenicol antibiotic	antibiotic efflux	gb|AAG16656.1|ARO:3002705|floR	2.3e-217	99.26	100	748	chromosome	Have	No	No	Have	No	No	No	No	No	No	No	No	No	No	No	No	No	No	No	No
GE004742	ARO:3000186	tetM	tetracycline antibiotic	antibiotic target protection	gb|BAB82500.1|ARO:3000186|tetM	0.0e+00	98.59	100	1254	plasmid 1	Have	No	No	No	No	No	No	No	No	No	No	No	No	No	No	No	No	No	No	No
GE004750	ARO:3002620	aadA23	aminoglycoside antibiotic	antibiotic inactivation	gb|CAH10847.1|ARO:3002620|aadA23	1.3e-146	99.61	100	513	plasmid 1	Have	No	No	No	No	No	No	No	No	No	No	No	No	No	No	No	No	No	No	No
GE004751	ARO:3002879	linG	lincosamide antibiotic	antibiotic inactivation	gb|ABG65740.1|ARO:3002879|linG	6.6e-160	99.63	100	557	plasmid 1	Have	No	No	Have	No	No	No	No	No	No	No	No	No	No	No	No	No	No	No	No
GE004754	ARO:3002639	APH(3'')-Ib	aminoglycoside antibiotic	antibiotic inactivation	gb|ABK33456.1|ARO:3002639|APH(3&apos;&apos;)-Ib	1.2e-158	99.63	100	553	plasmid 1	Have	No	No	Have	No	No	No	No	No	No	No	No	No	No	No	No	No	No	No	No
GE004755	ARO:3002660	APH(6)-Id	aminoglycoside antibiotic	antibiotic inactivation	gb|AAC23556.1|ARO:3002660|APH(6)-Id	1.8e-160	99.28	100	559	plasmid 1	Have	No	No	Have	No	No	No	No	No	No	No	No	No	No	No	No	No	No	No	No
GE004756	ARO:3002641	APH(3')-Ia	aminoglycoside antibiotic	antibiotic inactivation	gb|CAE51638.1|ARO:3002641|APH(3&apos;)-Ia	8.2e-163	98.15	100	567	plasmid 1	Have	No	No	Have	No	No	No	No	No	No	No	No	No	No	No	No	No	No	No	No
GE004760	ARO:3002655	APH(4)-Ia	aminoglycoside antibiotic	antibiotic inactivation	gb|CAA24743.1|ARO:3002655|APH(4)-Ia	1.7e-202	100	100	699	plasmid 1	Have	No	No	Have	No	No	No	No	No	No	No	No	No	No	No	No	No	No	No	No
GE004762	ARO:3002539	AAC(3)-IV	aminoglycoside antibiotic	antibiotic inactivation	gb|ABB43029.1|ARO:3002539|AAC(3)-IV	3.9e-154	100	100	538	plasmid 1	Have	No	No	Have	No	No	No	No	No	No	No	No	No	No	No	No	No	No	No	No
GE004766	ARO:3002705	floR	phenicol antibiotic	antibiotic efflux	gb|AAG16656.1|ARO:3002705|floR	1.2e-215	99.01	100	743	plasmid 1	Have	No	No	Have	No	No	No	No	No	No	No	No	No	No	No	No	No	No	No	No
GE004776	ARO:3001926	CTX-M-65	cephalosporin	antibiotic inactivation	gb|ABN69105.1|ARO:3001926|CTX-M-65	3.7e-161	100	100	561	plasmid 1	Have	No	No	Have	No	No	No	No	No	No	No	No	No	No	No	No	No	No	Have	No
GE004782	ARO:3000410	sul1	sulfonamide antibiotic;sulfone antibiotic	antibiotic target replacement	gb|AEJ33969.1|ARO:3000410|sul1	6.9e-157	99.64	100	547	plasmid 1	Have	No	No	Have	No	No	No	No	No	No	No	No	No	No	No	Have	No	No	No	No
GE004790	ARO:3003922	oqxA	diaminopyrimidine antibiotic;fluoroquinolone antibiotic;glycylcycline;nitrofuran antibiotic;tetracycline antibiotic	antibiotic efflux	gb|AAP43109.1|ARO:3003922|oqxA	9.2e-216	99.49	100	743	plasmid 1	Have	No	No	No	No	No	No	No	No	No	No	No	No	No	No	No	No	No	No	No
GE004791	ARO:3003923	oqxB	diaminopyrimidine antibiotic;fluoroquinolone antibiotic;glycylcycline;nitrofuran antibiotic;tetracycline antibiotic	antibiotic efflux	gb|AAP43110.2|ARO:3003923|oqxB	0.0e+00	99.9	100	1982	plasmid 1	Have	No	No	No	No	No	No	No	No	No	No	No	No	No	No	No	No	No	No	No
GE004876	ARO:3001057	TEM-198	cephalosporin;monobactam;penam;penem	antibiotic inactivation	gb|BAL68178.1|ARO:3001057|TEM-198	2.1e-147	100	100	515	plasmid 1	Have	Have	Have	Have	No	No	No	No	Have	Have	Have	Have	No	Have	Have	Have	No	No	No	Have
GE004904	ARO:3003689	MCR-1.1	peptide antibiotic	antibiotic target alteration	gb|AKF16168.1|ARO:3003689|MCR-1.1	2.7e-314	100	100	1071	plasmid 1	Have	No	No	No	No	No	No	No	No	No	No	No	No	No	No	No	No	No	No	No
GE004956	ARO:3000316	mphA	macrolide antibiotic	antibiotic inactivation	gb|BAA03776.1|ARO:3000316|mphA	9.1e-171	100	100	593	plasmid 1	Have	No	No	Have	Have	Have	No	No	No	No	No	No	No	No	No	No	No	No	No	No
GE005210	ARO:3000316	mphA	macrolide antibiotic	antibiotic inactivation	gb|BAA03776.1|ARO:3000316|mphA	9.1e-171	100	100	593	plasmid 3	Have	No	No	Have	No	No	No	No	Have	No	No	No	No	No	No	Have	No	No	No	No
GE005223	ARO:3000467	NDM-5	carbapenem;cephalosporin;cephamycin;penam	antibiotic inactivation	gb|AEN03071.1|ARO:3000467|NDM-5	1.3e-155	100	100	543	plasmid 3	Have	No	No	Have	No	No	No	No	No	No	No	No	No	No	No	No	No	Have	No	No
GE005224	ARO:3001205	BRP(MBL)	glycopeptide antibiotic	antibiotic inactivation	gb|AGH88989.1|ARO:3001205|BRP(MBL)	4.8e-48	100	100	184	plasmid 3	Have	No	No	Have	No	No	No	No	No	No	No	No	No	No	No	No	No	Have	No	No
GE005229	ARO:3000410	sul1	sulfonamide antibiotic;sulfone antibiotic	antibiotic target replacement	gb|AEJ33969.1|ARO:3000410|sul1	2.4e-157	100	100	548	plasmid 3	Have	No	No	Have	No	No	No	No	No	No	No	No	No	No	Have	No	No	No	No	No
GE005230	ARO:3005010	qacEdelta1	disinfecting agents and antiseptics	antibiotic efflux	gb|AAC44316.1|ARO:3005010|qacEdelta1	5.5e-60	100	100	224	plasmid 3	Have	No	No	Have	No	No	No	No	No	No	No	No	No	No	Have	Have	No	No	No	No
GE005231	ARO:3002602	aadA2	aminoglycoside antibiotic	antibiotic inactivation	gb|AAF27727.1|ARO:3002602|aadA2	2.1e-147	100	100	515	plasmid 3	Have	No	Have	Have	No	No	No	No	No	No	No	No	No	No	No	Have	No	No	Have	No
GE005232	ARO:3002858	dfrA12	diaminopyrimidine antibiotic	antibiotic target replacement	gb|ADG84870.1|ARO:3002858|dfrA12	3.5e-92	100	100	331	plasmid 3	Have	No	No	Have	No	No	No	No	No	No	No	No	No	No	No	Have	No	No	No	No
GE005328	ARO:3002660	APH(6)-Id	aminoglycoside antibiotic	antibiotic inactivation	gb|AAC23556.1|ARO:3002660|APH(6)-Id	1.6e-161	99.64	100	562	plasmid 4	Have	No	No	No	No	No	No	No	No	No	No	No	No	No	No	No	Have	No	Have	No
GE005329	ARO:3002639	APH(3'')-Ib	aminoglycoside antibiotic	antibiotic inactivation	gb|ABK33456.1|ARO:3002639|APH(3&apos;&apos;)-Ib	1.2e-158	99.63	100	553	plasmid 4	Have	No	No	No	No	No	No	No	No	No	No	No	No	No	No	No	Have	No	Have	No
GE005330	ARO:3000412	sul2	sulfonamide antibiotic;sulfone antibiotic	antibiotic target replacement	gb|AAL59753.1|ARO:3000412|sul2	3.7e-147	99.63	100	515	plasmid 4	Have	No	No	Have	No	No	No	No	No	No	No	Have	No	Have	No	No	Have	No	Have	No

## Sheet: Supplementary data3
#gene_ID	VFDB_gene_name	VFDB_gene_function	Virulence_factor_name	Virulence_factor_id	VFDB_target_id	E-value	Percent-identity	Query-cover	score	Location	SDLYRA4Have5	AUSMDUNoNoNo34796	22No2888	BD_EC_DUCK_No3	HaveSIBe27cef	Ecoli48_Have	MSHave5No47	PD7	ST48 BHave8HHaveHave	BD_EC_DUCK_NoHave	2No25BV-NoNoNo5No	ECO249	2SOBe23c	ECOHaveNo3	2SOBe24c	22No298No	22No3446	ST48-O4H26	ST48(STHaveNo-Cplx)O4H26	TB-USP-NDM5
GE000618	rcsB	transcriptional regulator RcsB	RcsAB	VF0571	VFG049018(gb|YP_002920501.1)	7.23685e-151	96.76	99.54	419	chromosome	Have	Have	Have	Have	Have	Have	Have	Have	Have	Have	Have	Have	Have	Have	Have	Have	Have	Have	Have	Have
GE000803	gnd	6-phosphogluconate dehydrogenase	Capsule	VF0560	VFG048830(gb|YP_002920353.1)	0	95.51	99.79	925	chromosome	Have	Have	Have	Have	Have	Have	Have	Have	Have	Have	Have	Have	Have	Have	Have	Have	Have	Have	Have	Have
GE000938	cheY	chemotaxis regulatory protein CheY	peritrichous flagella	AI145	VFG043206(gb|YP_001006774)	3.18257e-83	91.47	99.22	241	chromosome	Have	Have	Have	Have	Have	Have	Have	Have	Have	Have	Have	Have	Have	Have	Have	Have	Have	Have	Have	Have
GE001107	espL1	Type III secretion system effector espL1	LEE encoded T3SS	SS020	VFG034754(gb|NP_288154)	0	96.94	99.78	920	chromosome	Have	Have	Have	Have	Have	Have	Have	Have	Have	Have	Have	Have	Have	Have	Have	Have	Have	Have	Have	Have
GE001108	espL1	Type III secretion system effector espL1	LEE encoded T3SS	SS020	VFG034754(gb|NP_288154)	1.37847e-98	94.7	95.54	297	chromosome	Have	Have	Have	Have	Have	Have	Have	Have	Have	Have	Have	Have	Have	Have	Have	Have	Have	Have	Have	Have
GE001418	espR1	Type III secretion system effector espR1	LEE encoded T3SS	SS020	VFG034815(gb|NP_287686)	1.17356e-71	92.79	99.1	220	chromosome	Have	Have	Have	Have	Have	Have	Have	Have	Have	Have	Have	Have	Have	Have	Have	Have	Have	Have	Have	Have
GE001794	csgD	DNA-binding transcriptional regulator CsgD	curli fibers/thin aggregative fimbriae (AGF)	AI094	VFG004125(gb|NP_460113)	4.42423e-151	92.59	99.54	420	chromosome	Have	Have	Have	Have	Have	Have	Have	Have	Have	Have	Have	Have	Have	Have	Have	Have	Have	Have	Have	Have
GE001795	csgE	curli production assembly/transport protein CsgE	Agf	VF0103	VFG000460(gb|NP_460112)	1.01122e-83	90.08	99.22	242	chromosome	Have	Have	Have	Have	Have	Have	Have	Have	Have	Have	Have	Have	Have	Have	Have	Have	Have	Have	Have	Have
GE001797	csgG	curli production assembly/transport protein CsgG	Agf	VF0103	VFG000462(gb|NP_460110)	0	96.03	99.64	552	chromosome	Have	Have	Have	Have	Have	Have	Have	Have	Have	Have	Have	Have	Have	Have	Have	Have	Have	Have	Have	Have
GE001878	ompA	outer membrane protein A	OmpA	VF0236	VFG001443(gb|AAF37887)	0	98.84	99.71	707	chromosome	Have	Have	Have	Have	Have	Have	Have	Have	Have	Have	Have	Have	Have	Have	Have	Have	Have	Have	Have	Have
GE002266	entB	isochorismatase	Enterobactin	VF0228	VFG000933(gb|NP_752613)	0	99.65	99.65	589	chromosome	Have	Have	Have	Have	Have	Have	Have	Have	Have	Have	Have	Have	Have	Have	Have	Have	Have	Have	Have	Have
GE002267	entE	2,3-dihydroxybenzoate-AMP ligase component of enterobactin synthase multienzyme complex	Enterobactin	VF0228	VFG000932(gb|NP_752612)	0	98.88	99.81	1095	chromosome	Have	Have	Have	Have	Have	Have	Have	Have	Have	Have	Have	Have	Have	Have	Have	Have	Have	Have	Have	Have
GE002268	entC	isochorismate synthase 1	Enterobactin	VF0228	VFG000931(gb|NP_752611)	0	99.49	99.74	797	chromosome	Have	Have	Have	Have	Have	Have	Have	Have	Have	Have	Have	Have	Have	Have	Have	Have	Have	Have	Have	Have
GE002269	fepB	ferrienterobactin ABC transporter periplasmic binding protein	Enterobactin	VF0228	VFG000924(gb|NP_752610)	0	100	99.69	639	chromosome	Have	Have	Have	Have	Have	Have	Have	Have	Have	Have	Have	Have	Have	Have	Have	Have	Have	Have	Have	Have
GE002270	entS	enterobactin exporter, iron-regulated	enterobactin	IA019	VFG044165(gb|NP_752609)	0	99.28	99.76	792	chromosome	Have	Have	Have	Have	Have	Have	Have	Have	Have	Have	Have	Have	Have	Have	Have	Have	Have	Have	Have	Have
GE002271	fepD	ferrienterobactin ABC transporter permease	Enterobactin	VF0228	VFG000926(gb|NP_752608)	0	99.4	99.7	628	chromosome	Have	Have	Have	Have	Have	Have	Have	Have	Have	Have	Have	Have	Have	Have	Have	Have	Have	Have	Have	Have
GE002272	fepG	iron-enterobactin ABC transporter permease	Enterobactin	VF0228	VFG000928(gb|NP_752607)	0	97.58	99.7	624	chromosome	Have	Have	Have	Have	Have	Have	Have	Have	Have	Have	Have	Have	Have	Have	Have	Have	Have	Have	Have	Have
GE002273	fepC	ferrienterobactin ABC transporter ATPase	Enterobactin	VF0228	VFG000925(gb|NP_752606)	0	99.26	99.26	549	chromosome	Have	Have	Have	Have	Have	Have	Have	Have	Have	Have	Have	Have	Have	Have	Have	Have	Have	Have	Have	Have
GE002275	entF	enterobactin synthase multienzyme complex component, ATP-dependent	Enterobactin	VF0228	VFG000930(gb|NP_752604)	0	96.98	99.92	2566	chromosome	Have	Have	Have	Have	Have	Have	Have	Have	Have	Have	Have	Have	Have	Have	Have	Have	Have	Have	Have	Have
GE002277	fes	enterobactin/ferric enterobactin esterase	enterobactin	IA019	VFG044159(gb|NP_752602)	0	95.75	99.75	791	chromosome	Have	Have	Have	Have	Have	Have	Have	Have	Have	Have	Have	Have	Have	Have	Have	Have	Have	Have	Have	Have
GE002278	fepA	ferrienterobactin outer membrane transporter	Enterobactin	VF0228	VFG000923(gb|NP_752600)	0	99.33	99.87	1528	chromosome	Have	Have	Have	Have	Have	Have	Have	Have	Have	Have	Have	Have	Have	Have	Have	Have	Have	Have	Have	Have
GE002279	entD	phosphopantetheinyl transferase component of enterobactin synthase multienzyme complex	Enterobactin	VF0228	VFG000929(gb|NP_752599)	3.60563e-177	95.55	99.6	489	chromosome	Have	Have	Have	Have	Have	Have	Have	Have	Have	Have	Have	Have	Have	Have	Have	Have	Have	Have	Have	Have
GE002298	allB	allantoinase	Allantion utilization	VF0572	VFG049120(gb|YP_002918207.1)	0	91.61	99.78	870	chromosome	Have	Have	Have	Have	Have	Have	Have	Have	Have	Have	Have	Have	Have	Have	Have	Have	Have	Have	Have	Have
GE002421	acrB	acriflavine resistance protein B	AcrAB	VF0568	VFG049144(gb|YP_002918165.1)	0	91.52	99.9	1941	chromosome	Have	Have	Have	Have	Have	Have	Have	Have	Have	Have	Have	Have	Have	Have	Have	Have	Have	Have	Have	Have
GE002584	fdeC	adhesin FdeC	FdeC	VF0506	VFG045349(gb|YP_002390132)	0	94.07	99.79	2671	chromosome	Have	No	Have	Have	No	Have	No	Have	Have	No	No	Have	Have	Have	Have	No	Have	No	No	Have
GE002588	ykgK/ecpR	regulator protein EcpR	ECP	VF0404	VFG002413(gb|NP_286011)	5.76717e-128	97.22	99.44	359	chromosome	Have	No	Have	No	No	Have	No	Have	Have	No	Have	Have	Have	Have	Have	Have	Have	Have	Have	Have
GE002589	yagZ/ecpA	E. coli common pilus structural subunit EcpA	ECP	VF0404	VFG002414(gb|NP_286010)	4.14358e-137	100	99.49	383	chromosome	Have	No	Have	No	No	Have	No	Have	Have	No	Have	Have	Have	No	Have	Have	Have	Have	Have	Have
GE002590	yagY/ecpB	E. coli common pilus chaperone EcpB	ECP	VF0404	VFG002412(gb|NP_286009)	2.94656e-163	98.65	99.55	451	chromosome	Have	No	Have	No	No	Have	No	Have	Have	No	Have	Have	Have	No	Have	Have	Have	Have	Have	Have
GE002591	yagX/ecpC	E. coli common pilus usher EcpC	ECP	VF0404	VFG002415(gb|NP_286008)	0	99.41	99.88	1703	chromosome	Have	No	Have	No	No	Have	No	Have	Have	No	Have	Have	Have	No	Have	Have	Have	Have	Have	Have
GE002592	yagW/ecpD	polymerized tip adhesin of ECP fibers	ECP	VF0404	VFG002416(gb|NP_286007)	0	98.9	99.82	1119	chromosome	Have	No	Have	No	No	Have	No	Have	Have	No	Have	Have	Have	No	Have	Have	Have	Have	Have	Have
GE002593	yagV/ecpE	E. coli common pilus chaperone EcpE	ECP	VF0404	VFG002417(gb|NP_286006)	1.33433e-173	97.46	99.58	479	chromosome	Have	No	Have	No	No	Have	No	Have	Have	No	Have	Have	Have	No	Have	Have	Have	Have	Have	Have
GE002830	espX1	Type III secretion system effector EspX1	LEE encoded T3SS	SS020	VFG034849(gb|NP_285716)	0	92.18	99.79	897	chromosome	Have	Have	Have	Have	Have	Have	Have	Have	Have	No	No	No	No	No	No	Have	Have	Have	Have	Have
GE002926	fimH	FimH protein precursor	Type 1 fimbriae	VF0221	VFG000879(gb|NP_757248)	0	98.67	99.67	592	chromosome	Have	No	Have	Have	Have	Have	Have	Have	Have	Have	Have	Have	Have	No	Have	Have	Have	Have	Have	Have
GE002927	fimG	FimG protein precursor	Type 1 fimbriae	VF0221	VFG000878(gb|NP_757247)	2.78235e-116	97.01	99.4	328	chromosome	Have	No	Have	Have	Have	Have	Have	Have	Have	Have	Have	Have	Have	No	Have	Have	Have	Have	Have	Have
GE002928	fimF	FimF protein precursor	Type 1 fimbriae	VF0221	VFG000877(gb|NP_757245)	7.12108e-127	98.3	99.43	355	chromosome	Have	No	Have	Have	Have	Have	Have	Have	Have	Have	Have	Have	Have	No	Have	Have	Have	Have	Have	Have
GE002929	fimD	Outer membrane usher protein fimD precursor	Type 1 fimbriae	VF0221	VFG000876(gb|NP_757244)	0	99.48	99.83	1185	chromosome	Have	No	Have	Have	Have	Have	Have	Have	Have	Have	Have	Have	Have	No	Have	Have	Have	Have	Have	Have
GE002932	fimD	Outer membrane usher protein fimD precursor	Type 1 fimbriae	VF0221	VFG000876(gb|NP_757244)	0	99.31	96.97	600	chromosome	Have	No	No	No	No	No	No	No	No	No	No	No	No	No	No	No	No	No	No	No
GE002933	fimC	Chaperone protein fimC precursor	Type 1 fimbriae	VF0221	VFG000875(gb|NP_757243)	1.74033e-177	98.76	99.59	489	chromosome	Have	No	Have	Have	Have	Have	Have	No	No	No	No	Have	Have	No	Have	Have	Have	Have	Have	Have
GE002934	fimI	Fimbrin-like protein fimI precursor	Type 1 fimbriae	VF0221	VFG000874(gb|NP_757242)	1.33924e-120	98.18	99.39	339	chromosome	Have	No	Have	Have	Have	Have	No	No	No	No	No	Have	Have	No	Have	Have	Have	Have	Have	Have
GE002936	fimE	Type 1 fimbriae Regulatory protein fimE	Type 1 fimbriae	VF0221	VFG000872(gb|NP_757240)	3.85106e-147	100	99.49	408	chromosome	Have	No	Have	Have	Have	No	No	No	No	No	No	Have	Have	No	Have	Have	No	Have	Have	Have
GE002937	fimB	Type 1 fimbriae Regulatory protein fimB	Type 1 fimbriae	VF0221	VFG000871(gb|NP_757239)	1.02348e-147	98.5	99.5	410	chromosome	Have	No	Have	Have	Have	No	No	No	No	No	Have	Have	Have	No	Have	Have	No	Have	Have	Have
GE003280	espX5	Type III secretion system effector EspX5	LEE encoded T3SS	SS020	VFG034873(gb|NP_290699)	0	95.58	99.77	810	chromosome	Have	Have	Have	Have	Have	Have	Have	Have	Have	Have	Have	Have	Have	Have	Have	Have	Have	Have	Have	Have
GE003309	espX4	Type III secretion system effector EspX4	LEE encoded T3SS	SS020	VFG034866(gb|NP_290672)	0	93.92	99.81	1009	chromosome	Have	Have	Have	Have	Have	Have	Have	Have	Have	Have	Have	Have	Have	Have	Have	Have	Have	Have	Have	Have
GE003331	espL4	Type III secretion system effector EspL4	LEE encoded T3SS	SS020	VFG034772(gb|NP_290644)	0	95.49	97.79	540	chromosome	Have	Have	Have	Have	Have	Have	Have	Have	Have	Have	Have	Have	Have	Have	Have	Have	Have	Have	Have	Have
GE003333	espL4	Type III secretion system effector EspL4	LEE encoded T3SS	SS020	VFG034772(gb|NP_290644)	0	97.63	94.69	933	chromosome	Have	No	No	No	No	No	No	No	No	No	No	No	No	No	No	No	No	No	No	No
GE004449	gspC	general secretion pathway protein C	T2SS	VF0333	VFG002046(gb|YP_404599)	0	94.12	99.63	525	chromosome	Have	Have	Have	Have	Have	No	Have	Have	Have	Have	No	No	No	No	No	No	Have	Have	Have	Have
GE004451	gspE	general secretion pathway protein E	T2SS	VF0333	VFG002048(gb|YP_404601)	0	98.19	99.8	989	chromosome	Have	Have	Have	Have	Have	No	Have	Have	Have	Have	No	No	No	No	No	No	Have	Have	Have	Have
GE004452	gspF	general secretion pathway protein F	T2SS	VF0333	VFG002049(gb|YP_404602)	0	96.74	97.79	771	chromosome	Have	Have	Have	Have	Have	No	Have	Have	Have	Have	No	No	No	No	No	No	Have	Have	Have	Have
GE004453	gspG	general secretion pathway protein G	T2SS	VF0333	VFG002050(gb|YP_404603)	3.37917e-107	98.68	99.34	303	chromosome	Have	Have	Have	Have	Have	No	Have	Have	Have	Have	No	No	No	No	No	No	Have	Have	Have	Have
GE004454	gspH	general secretion pathway protein H	T2SS	VF0333	VFG002051(gb|YP_404604)	1.45037e-120	94.86	93.05	340	chromosome	Have	Have	Have	Have	Have	No	Have	Have	Have	Have	No	No	No	No	No	No	Have	Have	Have	Have
GE004455	gspI	general secretion pathway protein I	T2SS	VF0333	VFG002052(gb|YP_404605)	4.7094e-72	91.87	99.19	212	chromosome	Have	Have	Have	Have	No	No	Have	Have	Have	Have	No	No	No	No	No	No	Have	Have	Have	Have
GE004456	gspJ	general secretion pathway protein J	T2SS	VF0333	VFG002053(gb|YP_404606)	1.36272e-133	96.83	93.53	374	chromosome	Have	Have	Have	Have	No	No	Have	Have	Have	Have	No	No	No	No	No	No	Have	Have	Have	Have
GE004457	gspK	general secretion pathway protein K	T2SS	VF0333	VFG002054(gb|YP_404607)	0	97.85	99.69	647	chromosome	Have	Have	Have	Have	No	No	Have	Have	Have	Have	No	No	No	No	No	No	Have	Have	Have	Have
GE004542	papB	regulatory protein PapB	P fimbriae	VF0220	VFG000881	2.23901e-62	98.89	98.89	185	chromosome	Have	No	No	No	No	No	No	No	No	No	No	No	No	No	No	No	No	No	No	No
GE004966	iroE	esterase	Salmochelin	IA013	VFG012501(gb|NP_753165)	0	99.06	99.69	659	plasmid 2	Have	No	No	No	No	No	No	No	No	No	No	No	No	No	No	No	No	No	No	No
GE004967	iroN	salmochelin receptor IroN	IroN	VF0230	VFG000935(gb|NP_753164)	0	99.03	99.86	1460	plasmid 2	Have	No	No	No	No	No	No	No	No	No	No	No	No	No	No	No	No	No	No	No
GE005067	iutA	ferric aerobactin receptor IutA	Aerobactin	VF0565	VFG048621(gb|YP_001688090.1)	0	99.73	99.86	1492	plasmid 2	Have	No	Have	No	No	No	No	No	No	No	No	No	No	Have	No	No	No	No	No	No
GE005068	iucD	L-lysine 6-monooxygenase IucD	Aerobactin	VF0229	VFG000937(gb|NP_755499)	0	97.88	99.76	875	plasmid 2	Have	No	Have	No	No	No	No	No	No	No	No	No	No	Have	No	No	No	No	No	No
GE005069	iucC	aerobactin synthesis protein IucC	Aerobactin	VF0123	VFG000617(gb|NP_709456)	0	97.41	99.83	1172	plasmid 2	Have	No	Have	No	No	No	No	No	No	No	No	No	No	Have	No	No	No	No	No	No
GE005070	iucB	aerobactin siderophore biosynthesis protein IucB	Aerobactin	VF0229	VFG000939(gb|NP_755501)	0	96.19	99.68	630	plasmid 2	Have	No	Have	No	No	No	No	No	No	No	No	No	No	Have	No	No	No	No	No	No
GE005071	iucA	aerobactin siderophore biosynthesis protein IucD	Aerobactin	VF0229	VFG000940(gb|NP_755502)	0	94.95	99.83	1135	plasmid 2	Have	No	Have	No	No	No	No	No	No	No	No	No	No	Have	No	No	No	No	No	No
GE005140	iroB	glucosyltransferase IroB	Salmochelin	IA013	VFG012513(gb|NP_753168)	0	99.46	99.73	755	plasmid 2	Have	No	No	No	No	No	No	No	No	No	No	No	No	No	No	No	No	No	No	No
GE005141	iroC	ATP binding cassette transporter	Salmochelin	IA013	VFG012509(gb|NP_753167)	0	99.51	99.92	2464	plasmid 2	Have	No	No	No	No	No	No	No	No	No	No	No	No	No	No	No	No	No	No	No
GE005142	iroD	esterase	Salmochelin	IA013	VFG012505(gb|NP_753166)	0	99.27	99.76	830	plasmid 2	Have	No	No	No	No	No	No	No	No	No	No	No	No	No	No	No	No	No	No	No
